# Supplementary material for: Developing a Questionnaire Evaluating Knowledge, Attitudes and Behaviors on Audit & Feedback among General Practitioners: A Mixed Methods Study
Source: Healthcare (Basel). 2023 Apr 24;11(9):1211. doi: 10.3390/healthcare11091211 (PMC10178397; doi:10.3390/healthcare11091211)
Supplement: Supplementary file 1 [file healthcare-11-01211-s001.zip]

Archive with 1 entries (1 files):
- healthcare-2329893-supplementary.pdf
